# Supplementary material for: MTP8 from Triticum urartu Is Primarily Responsible for Manganese Tolerance
Source: Int J Mol Sci. 2022 May 19;23(10):5683. doi: 10.3390/ijms23105683 (PMC9144917; doi:10.3390/ijms23105683)
Supplement: Supplementary file 1 [file ijms-23-05683-s001.zip]

Archive with 5 entries (5 files):
- Fig.S1.png
- Fig.S2.tif
- Fig.S3.tif
- Table S1.xlsx
- Table S2_ID.xlsx
