# Supplementary material for: MTP8 from Triticum urartu Is Primarily Responsible for Manganese Tolerance
Source: Int J Mol Sci. 2022 May 19;23(10):5683. doi: 10.3390/ijms23105683 (PMC9144917; doi:10.3390/ijms23105683)
Supplement: Supplementary file 1 [file ijms-23-05683-s001.zip › Table S1.xlsx]

## Sheet: Table1
Primer name	Seqence (5' to 3')	Purpose	Enzyme cleavage site
TuMTP8_F	ATGGAGGGCGACGACCGGAGCG	ORF amplification of TuMTP8
TuMTP8_R	TCAGGGCTCGGTCGCCGGCAG
Ta2291_F	GCTCTCCAACAACATTGCCAAC	internal reference genes
Ta2291_R	GCTTCTGCCTGTCACATACGC
q-TuMTP8_Fw	GCCACTCTAGGCTTCCAGGTC	qRT-PCR
q-TuMTP8_Rv	CGAGCTCCTGCAGTAGAACC
TuMTP8-pYES2-F(H)	ACTATAGGGAATATTaagcttATGGAGGGCGACGACCGGAGCG	construction of the yeast expression vector: pYES2-TuMTP8	Hind III
TuMTP8-pYES2-R(E)	TGATGGATATCTGCAgaattcTCAGGGCTCGGTCGCCGGCAG		EcoR I
TuMTP8-pBI121_F(B)	ACGGGGGACTCTAGAggatccATGGAGGGCGACGACCGGAGCG	construction of the Arabidopsis expression vector: pBI121-TuMTP8	BamH I
TuMTP8-pBI121_R(S)	CGATCGGGGAAATTCgagctcTCAGGGCTCGGTCGCCGGCAG		Sac I
TuMTP8_pEGFP&pBI121_F(B)	CAGGTCGACTCTAGAggatccATGGAGGGCGACGACCGGAGCG	for subcellular localization: pBI121-TuMTP8-eGFP	BamH I
TuMTP8_pEGFP&pBI12_R(K)	ACCATGGTGGCGACCggtaccGGGGGCTCGGTCGCCGGCAG		Kpn I
