# Supplementary material for: MTP8 from Triticum urartu Is Primarily Responsible for Manganese Tolerance
Source: Int J Mol Sci. 2022 May 19;23(10):5683. doi: 10.3390/ijms23105683 (PMC9144917; doi:10.3390/ijms23105683)
Supplement: Supplementary file 1 [file ijms-23-05683-s001.zip › Table S2_ID.xlsx]

## Sheet: Sheet1
Gene Name	Accession ID	Species Name
AtMTP1	At2G46800	Arabidopsis thaliana
AtMTP2	At3G61940	Arabidopsis thaliana
AtMTP3	At3G58810	Arabidopsis thaliana
AtMTP4	At2G29410	Arabidopsis thaliana
AtMTP5	At3G12100	Arabidopsis thaliana
AtMTP6	At2G47830	Arabidopsis thaliana
AtMTP7	At1G51610	Arabidopsis thaliana
AtMTP8	At3G58060	Arabidopsis thaliana
AtMTP9	At1G79520	Arabidopsis thaliana
AtMTP10	At1G79520	Arabidopsis thaliana
AtMTP11	At2G39450	Arabidopsis thaliana
AtMTP12	At2G04620	Arabidopsis thaliana
OsMTP1	LOC_Os05g03780.1	Oryza sativa
OsMTP5	LOC_Os02g58580.1	Oryza sativa
OsMTP6	LOC_Os03g22550.1	Oryza sativa
OsMTP7	LOC_Os04g23180.1	Oryza sativa
OsMTP8	LOC_Os02g53490.1	Oryza sativa
OsMTP8.1	LOC_Os03g12530.1	Oryza sativa
OsMTP9	LOC_Os01g03914.1	Oryza sativa
OsMTP11	LOC_Os01g62070.1	Oryza sativa
OsMTP11.1	LOC_Os05g38670.1	Oryza sativa
OsMTP12	LOC_Os08g32650.1	Oryza sativa
TuMTP1	EMS53512	Triticum urartu
TuMTP1.1	MH464865	Triticum urartu
TuMTP6	MH464866	Triticum urartu
TuMTP7	MH464867	Triticum urartu
TuMTP8	MH464868	Triticum urartu
TuMTP8.1	MH464869	Triticum urartu
TuMTP11	MH464870	Triticum urartu
TuMTP11.1	MH464871	Triticum urartu
TuMTP12	MH464872	Triticum urartu
